# Supplementary material for: Impact of Canopy Openness on Spider Communities: Implications for Conservation Management of Formerly Coppiced Oak Forests
Source: PLoS One. 2016 Feb 4;11(2):e0148585. doi: 10.1371/journal.pone.0148585 (PMC4741389; doi:10.1371/journal.pone.0148585)
Supplement: S1 Table — (XLS) [file pone.0148585.s001.xls]

## Sheet: List3
Location	Pitfall Trap	Canopy openess (%)	Species richness	Activity density
Morkůvky	1	98.9	10	55
Morkůvky	2	78.45	15	72
Morkůvky	3	62.15	12	58
Morkůvky	4	30	9	61
Morkůvky	5	15.15	6	41
Němčičky	1	100	11	62
Němčičky	2	80.95	19	45
Němčičky	3	45.41	22	67
Němčičky	4	26.36	12	52
Němčičky	5	9.64	7	63
Kurdějov	1	100	1	10
Kurdějov	2	85.5	12	18
Kurdějov	3	50.55	7	21
Kurdějov	4	35.57	3	13
Kurdějov	5	27.8	5	29
Boleradice	1	90.15	8	71
Boleradice	2	88.25	10	57
Boleradice	3	38.95	6	19
Boleradice	4	15.15	6	38
Boleradice	5	8.81	7	40
Vranovice	1	94.5	5	32
Vranovice	2	75.45	12	42
Vranovice	3	55.45	12	42
Vranovice	4	30.49	9	34
Vranovice	5	12.65	7	34
Milovice	1	94.35	9	38
Milovice	2	70.18	13	52
Milovice	3	49.36	13	85
Milovice	4	26.41	8	30
Milovice	5	10.98	9	51
Mutěnice	1	95.05	15	48
Mutěnice	2	80.5	17	45
Mutěnice	3	75.15	18	96
Mutěnice	4	29.2	13	72
Mutěnice	5	20.09	8	28
Dubňany	1	90.12	16	65
Dubňany	2	89.78	18	86
Dubňany	3	60.25	8	64
Dubňany	4	29.35	8	57
Dubňany	5	15.76	9	52
