# Supplementary material for: Impact of Canopy Openness on Spider Communities: Implications for Conservation Management of Formerly Coppiced Oak Forests
Source: PLoS One. 2016 Feb 4;11(2):e0148585. doi: 10.1371/journal.pone.0148585 (PMC4741389; doi:10.1371/journal.pone.0148585)
Supplement: S2 Table — (XLS) [file pone.0148585.s002.xls]

## Sheet: appendix
					Studied locations of former coppiced forest stands
Species	Conservation status	Degree of Rareness	Habitat Preference	Size of spiders	Morkůvky	Němčičky	Kurdějov	Boleradice	Milovice	Vranovice	Mutěnice	Dubňany
Agelena labyrinthica (Clerck, 1757)		A	XC	13.25	1		1
Agroeca brunnea (Blackwall, 1833)		VA	FO	7.7			2	3	1		4
Agroeca cuprea Menge, 1873	LC	S	XS	4.45	1			2	4			1
Agroeca proxima (O. P.-Cambridge, 1871)		S	XS	6.35	1							1
Alopecosa accentuata (Latreille, 1817).		A	XC	9	4	1			2
Alopecosa cuneata (Clerck, 1757)		VA	XC	7.75	4		1		1	2	3	2
Alopecosa pulverulenta (Clerck, 1757)		VA	XC	9.25			2
Alopecosa sulzeri (Pavesi, 1873)	VU	R	XS	16.5		4			2		5
Alopecosa trabalis (Clerck, 1757)		S	XS	11.75	1	1					7	3
Arctosa lutetiana (Simon, 1876)	VU	R	XS	7.95							42	25
Asagena phalerata (Panzer, 1801)		A	XS	5.1	3			3	2			1
Atypus piceus (Sulzer, 1776)	VU	S	XS	12.5	4	7			2	3	7	7
Aulonia albimana (Walckenaer, 1805)		S	XC	4.25		2					2
Callilepis schuszteri (Herman, 1879)	VU	R	XS	5.8	2	5			41		1
Centromerus sylvaticus (Blackwall, 1841)		VA	FO	3.75		2						3
Cercidia prominens (Westring, 1851)		S	XC	6.25							1
Cicurina cicur (Fabricius, 1793)		A	FO	6		1			2
Clubiona pallidula (Clerck, 1757)		A	FO	10						1
Clubiona terrestris Westring, 1851		A	FO	7						2		2
Coelotes terrestris (Wider, 1834)		VA	FO	11.5		3	1	2		2
Cozyptila blackwalli (Simon, 1875)	VU	R	XS	3.55						1
Drassodes lapidosus (Walckenaer, 1802)		VA	XC	12		2				2		3
Drassodes pubescens (Thorell, 1856)		VA	XC	7.45		1			2
Drassyllus praeficus (L.Koch, 1866)		A	XC	6	2	4	1	3	5
Drassyllus pumilus (C. L. Koch, 1839)	EN	R	XS	3.9	2	2			1		2
Drassyllus pussilus (C.L.Koch, 1833)		A	FO	4.75		2		2	3
Drassyllus villicus (Thorell, 1875)	VU	R	XS	5.45	4	6			7		2
Dysdera moravica Řezáč, 2014	LC	R	XS	7.5								1
Episinus truncatus Latreille, 1809	LC	R	XC	5.6	1
Erigone dentipalpis (Wider, 1834)		VA	FO	2.3						1
Ero furcata (Villers, 1789)		VA	XC	4.15							1	3
Euophrys frontalis (Walckenaer, 1802)		A	XC	3.8
Euryopis flavomaculata (C.L.Koch, 1836)		A	XC	3.75	1			5	4
Evarcha arcuata (Clerck, 1757)		A	XC	7			1
Evarcha laetabunda (C. L. Koch, 1846)	VU	S	XS	4.7					1
Gnaphosa modestior Kulczynski, 1897	CR	VR	XS	8.5					2		5	5
Hahnia nava (Blackwall, 1841)		S	XS	1.75		1		1
Haplodrassus signifer (C. L. Koch, 1839)		VA	XC	8.45	1	6	2	2	6	1	4
Haplodrassus silvestris (Blackwall, 1833)		A	FO	8.4	3				3	2	2
Harpactea lepida (C. L. Koch, 1838)		VA	FO	6	3			2
Harpactea rubicunda (C. L. Koch, 1838)		VA	FO	10	4		1	2	5	1		2
Histopona torpida (C. L. Koch, 1834)		VA	FO	6.5	2	17	1	4	5	3		1
Linyphia hortensis Sundevall, 1830		A	FO	5			4			1
Linyphia triangularis (Clerck, 1757)		VA	FO	6				2		2
Micaria formicaria (Sundevall, 1831)	VU	R	XS	6.25	2	3			1	1
Micaria pulicaria (Sundevall, 1831)		VA	XC	3.6		2				1
Micrargus herbigradus (Blackwall, 1854)		VA	FO	2.15		2					1
Micrommata virescens (Clerck, 1757)		VA	XC	14.3		1		1
Neriene clathrata (Sundevall, 1830)		VA	FO	4.25		1					1
Neriene montana (Clerck, 1757)		A	FO	8.25				1
Ozyptila praticola (C. L. Koch, 1837)		S	XS	4.15			1				5
Pachygnatha listeri Sundevall, 1830		A	FO	4.75	1						7	7
Pardosa alacris (C.L.Koch, 1833)		S	XC	6	111	65	28	104	63	72	75	114
Pardosa bifasciata (C. L. Koch, 1834)		S	XS	5.5	1	2					5	2
Pardosa hortensis (Thorell, 1872)	VU	S	XC	5.5							1
Pardosa lugubris (Walckenaer, 1802)		VA	FO	4.9	72	102	31	65	53	57	59	85
Pardosa riparia (C. L. Koch, 1833)		A	XS	6.4		1		1	3			2
Phlegra fasciata (Hahn, 1826)		A	XC	6.45				1
Phrurolithus festivus (C. L. Koch, 1835)		VA	FO	2.8		2		2	6	2
Pisaura mirabilis (Clerck, 1757)		VA	XC	13.5	2	1			2	2		2
Pseudeuophrys erratica (Walckenaer, 1826)		A	FO	3.5				1
Robertus arundineti (O. P.-Cambridge, 1871)		VA	XC	2.3	4		1
Robertus lividus (Blackwall, 1836)		VA	FO	3.5						1
Scotina celans (Blackwall, 1841)	VU	R	XS	3.9		1
Tegenaria campestris (C. L. Koch, 1834)		S	FO	7		2				2
Tenuiphantes flavipes (Blackwall, 1854)		VA	FO	2.15	1					2	1	1
Thanatus arenarius Thorell, 1872	VU	R	XS	7							2	1
Trachyzelotes pedestris (C. L. Koch, 1837)		S	XC	8						7	1
Trochosa terricola Thorell, 1856		VA	XC	10.5	10	11	4	4	12	3	9	15
Walckenaeria atrotibialis O.P.-Cambridge, 1878		VA	FO	2.6							1
Walckenaeria furcillata (Menge, 1869)		S	FO	2.75		1						2
Walckenaeria monoceros (Wider, 1834)	EN	R	FO	2.55		1	1
Xerolycosa miniata (C. L. Koch, 1834)		S	XS	6.3	1		1	2
Xerolycosa nemoralis (Westring, 1861)		VA	FO	6.25	1	6		6	6		3	15
Xysticus cristatus (Clerck, 1757)		VA	XC	6.35							1
Xysticus erraticus (Blackwall, 1834)		A	XC	7			1				2
Xysticus kochi Thorell, 1872		A	XC	8.4							1
Xysticus lanio C. L. Koch, 1835		S	FO	7				1	3			2
Xysticus luctator L. Koch, 1870	VU	S	FO	8.5	26	2	1			3	7	8
Zelotes apricorum (L. Koch, 1876)	LC	S	XC	7.6		1	2			3	1
Zelotes aurantiacus Miller, 1967	LC	S	XC	4.1								2
Zelotes electus (C. L. Koch, 1839)	LC	S	XS	4.4	2						2
Zelotes erebeus (Thorell, 1871)	VU	S	XC	7.5	1	2					2
Zelotes petrensis (C. L. Koch, 1839)		A	XS	6						2
Zelotes subterraneus (C. L. Koch, 1833)		VA	XC	7.5				1			2
Zodarion germanicum (C.L.Koch, 1837)		S	XS	4	2	4	1		3	1	7
Zora manicata Simon, 1878	VU	R	XS	4.6							2
Zora nemoralis (Blackwall, 1861)		A	XC	4.7	5							5
Zora silvestris Kulczyński, 1897		A	XC	3.75		1		1			3
Zora spinimana (Sundevall, 1833)		VA	FO	6.35	1	8	2	1	3	1		1
Total number of species					36	41	23	28	32	30	40	31
Total abundance					287	289	91	225	256	184	289	324
